# Supplementary material for: EHMN2026®T: A License-Aware AI-QSP Integration Framework Linking EHMN2026® with TRANSFAC®, TRANSPATH® and HumanPSD™ for Diagnostic-Metabolite Interpretation
Source: Metabolites. 2026 Jul 4;16(7):469. doi: 10.3390/metabo16070469 (PMC13413855; doi:10.3390/metabo16070469)
Supplement: Supplementary file 1 [file metabolites-16-00469-s001.zip]

Archive with 12 entries (12 files):
- Email_to_Cory_Chen_supplementary_materials.txt
- Figure_S1_workflow_license_safe_supplement_generation.png
- Figure_S1_workflow_license_safe_supplement_generation.svg
- Figure_S2_AI_QSP_deployment_boundary_and_licensing_model.png
- Figure_S2_AI_QSP_deployment_boundary_and_licensing_model.svg
- metabolites-4375080_Supplementary_Materials.pdf
- metabolites-4375080_Supplementary_Tables.xlsx
- README_for_MDPI_submission.txt
- Table_S1_aggregate_EHMN_TRANSFAC_connectivity_statistics.csv
- Table_S2_aggregate_TF_statistics_no_edge_lists.csv
- Table_S3_aggregate_diagnostic_category_coverage.csv
- Table_S4_non_proprietary_diagnostic_metabolite_gene_panel_covered_genes.csv
