# Supplementary material for: EHMN2026®T: A License-Aware AI-QSP Integration Framework Linking EHMN2026® with TRANSFAC®, TRANSPATH® and HumanPSD™ for Diagnostic-Metabolite Interpretation
Source: Metabolites. 2026 Jul 4;16(7):469. doi: 10.3390/metabo16070469 (PMC13413855; doi:10.3390/metabo16070469)
Supplement: Supplementary file 1 [file metabolites-16-00469-s001.zip › Email_to_Cory_Chen_supplementary_materials.txt]

Dear Mr Chen,

Thank you for your message. Please find attached the supplementary materials for manuscript ID metabolites-4375080.

The package includes Table S1, Table S2, Table S3, Table S4, Figure S1 and Figure S2, as requested in the manuscript. The tables are provided both in a single Excel workbook and as individual CSV files, and the figures are provided as PNG and SVG files. A Word version of the supplementary materials is also included for convenience.

As stated in the manuscript, the supplementary materials contain only aggregate statistics, non-proprietary EHMN-derived summaries, gene-level covered-panel summaries and workflow figures. Detailed PWM-to-promoter mappings, TF-gene edge lists, TRANSPATH® molecule/pathway mappings, HumanPSD™ disease/drug/clinical-trial annotations and SBML files containing geneXplain-derived connections are not included as unrestricted public supplementary material because they remain subject to the relevant geneXplain licensing terms.

Kind regards,
Prof. Igor Goryanin
