# Supplementary material for: EHMN2026®T: A License-Aware AI-QSP Integration Framework Linking EHMN2026® with TRANSFAC®, TRANSPATH® and HumanPSD™ for Diagnostic-Metabolite Interpretation
Source: Metabolites. 2026 Jul 4;16(7):469. doi: 10.3390/metabo16070469 (PMC13413855; doi:10.3390/metabo16070469)
Supplement: Supplementary file 1 [file metabolites-16-00469-s001.zip › README_for_MDPI_submission.txt]

Supplementary Materials for Manuscript ID metabolites-4375080

This package contains the requested supplementary materials:

Table S1 - aggregate EHMN-TRANSFAC connectivity statistics
Table S2 - aggregate TF statistics without detailed proprietary edge lists
Table S3 - aggregate diagnostic-category coverage
Table S4 - non-proprietary diagnostic-metabolite gene panel summary for covered genes
Figure S1 - workflow diagram
Figure S2 - AI-QSP deployment boundary and licensing model

The package intentionally excludes detailed PWM-to-promoter mappings, TF-gene edge lists, TRANSPATH molecule/pathway mappings, HumanPSD disease/drug/clinical-trial annotations and SBML files containing geneXplain-derived connections.

Prepared for MDPI Metabolites final proofreading stage.
