# Supplementary material for: EHMN2026®T: A License-Aware AI-QSP Integration Framework Linking EHMN2026® with TRANSFAC®, TRANSPATH® and HumanPSD™ for Diagnostic-Metabolite Interpretation
Source: Metabolites. 2026 Jul 4;16(7):469. doi: 10.3390/metabo16070469 (PMC13413855; doi:10.3390/metabo16070469)
Supplement: Supplementary file 1 [file metabolites-16-00469-s001.zip › Table_S1_aggregate_EHMN_TRANSFAC_connectivity_statistics.csv]

Metric	Value	Interpretation
EHMN genes analysed (ENSG)	1,681	Metabolic genes with mappable promoter
Unique gene symbols	1,679	Two symbols collapse multiple ENSG records
PWM columns in input matrix	1,330	Total predictive PWM columns in promoter analysis
PWMs with TF mapping	1,147	Mapped TRANSFAC® matrices used for TF-level attribution
PWMs without TF mapping	183	Excluded from final TF-level aggregation
Unique TFs profiled	398	Transcription factors with at least one EHMN connection
TF–gene connections (ENSG-level)	291,387	Primary aggregate regulatory-potential statistic
TF–gene pairs (symbol-level)	291,109	Gene-symbol-collapsed regulatory-potential view
Total predicted binding sites	1,107,264	Aggregate binding-site count across all TF–gene connections
Mean sites per TF–gene connection	3.80	Average number of sites per TF–gene connection
Mean TFs per gene	173.5	Mean promoter regulatory-potential density per EHMN gene
Mean target genes per TF	732.1	Mean EHMN gene reach per profiled TF
Diagnostic-metabolite genes covered	80 / 126 (63.5%)	Covered genes in the curated diagnostic-metabolite panel
Diagnostic TF edges	13,733	Aggregate TF–diagnostic-gene regulatory-potential count
