# Supplementary material for: EHMN2026®T: A License-Aware AI-QSP Integration Framework Linking EHMN2026® with TRANSFAC®, TRANSPATH® and HumanPSD™ for Diagnostic-Metabolite Interpretation
Source: Metabolites. 2026 Jul 4;16(7):469. doi: 10.3390/metabo16070469 (PMC13413855; doi:10.3390/metabo16070469)
Supplement: Supplementary file 1 [file metabolites-16-00469-s001.zip › Table_S2_aggregate_TF_statistics_no_edge_lists.csv]

TF symbol	Diagnostic genes regulated
CXXC1	78
GLI3	77
ZBTB7A	77
GCM1	75
GCM2	75
RFX3	75
CTCF	74
GLI2	74
PAX5	74
ZIC1	74
TFAP2C	73
CREB1	72
ZBTB2	72
RAD21	71
ZBTB7B	71
ZNF282	71
ZNF449	71
ZNF524	71
IKZF1	70
PAX3	70
ZNF443	70
ZNF770	70
EGR2	69
EOMES	69
GLIS1	69
NFKB1	69
SALL1	69
SNAI2	69
ZNF532	69
ZNF616	69
GMEB2	68
ZBTB21	68
ZNF250	68
EBF1	67
GLI1	67
NFKB2	67
NR1I2	67
SRF	67
STAT3	67
TFAP2A	67
TFAP2B	67
THAP1	67
ZNF44	67
ZNF77	67
OSR1	66
RARA	66
ZBTB33	66
ZNF444	66
ZNF460	66
ZNF549	66
E2F4	65
E2F8	65
GTF2I	65
TP63	65
ZIC3	65
ZNF639	65
EGR3	64
HIF1A	64
ZNF554	64
ZNF669	64
ZNF697	64
GLIS2	63
NR1H4	63
RELA	63
SALL4	63
SMC3	63
TCF12	63
TFAP4	63
ZNF114	63
RUNX2	62
TFCP2	62
TP73	62
ZNF264	62
ZNF280D	62
ZNF701	62
MAFG	62
ARNT	61
KLF2	61
KLF8	61
RFX5	61
ZGPAT	61
ZNF658	61
ELF3	60
KLF1	60
PURB	60
ZBTB18	60
ZNF586	60
ZNF740	60
MAZ	59
NANOG	59
ZBTB14	59
PAX4	58
ZNF543	58
ZNF583	58
NFIC	58
XBP1	57
TFCP2L1	57
ZNF576	57
E2F1	56
RARB	56
ZNF140	56
LHX1	56
ZNF582	55
ZNF735	55
ZNF816	55
EGR1	54
ZIC4	54
NHLH1	54
KLF17	53
ZNF341	53
HEY2	52
RARG	52
VDR	52
ZNF331	52
NEUROD1	51
ZKSCAN3	51
ZNF322	51
ZNF563	51
ZSCAN29	51
E2F3	50
KLF12	50
SMAD5	50
ZNF121	50
ZNF836	50
HINFP	49
ZNF580	49
SALL2	48
UBP1	48
ZNF148	48
OLIG2	48
ZNF227	47
ZNF281	47
ZNF682	47
SMAD2	47
KLF3	46
NR2F6	46
PATZ1	46
ZNF23	46
BHLHE22	46
KLF4	45
MTF1	45
CREB3L1	44
SP2	44
SPDEF	44
ZNF286A	44
ZNF432	44
ZNF436	44
ETV6	44
KLF5	43
OVOL2	43
ZNF263	43
HNF1B	42
KLF15	42
PAX7	42
SP1	42
INSM1	41
ETV4	41
CREB3L4	40
FOXN1	40
RXRB	40
ZNF692	40
ETV1	40
EPAS1	39
ERG	39
GTF3C2	39
TFDP2	39
NFIB	39
TFAP2E	39
AHR	38
TFE3	38
ZNF219	38
HEY1	37
ZIC5	37
ZBTB24	37
CHURC1	36
NR2F1	36
GLIS3	36
HES7	35
CTCFL	35
ZNF841	35
PPARD	34
VEZF1	34
ZNF727	34
LIN28B	34
ETV7	34
MYCN	33
TFDP1	33
ZNF257	33
HES1	32
KLF10	32
RORB	32
MYOG	32
KLF13	31
LEF1	31
PBX3	31
ZBTB12	31
PBX1	30
SP3	30
ZFAT	30
ZNF574	30
NR5A2	30
RFX2	30
ZSCAN31	29
ELF1	29
KLF6	29
IKZF3	28
ZNF320	28
ZNF709	27
ZNF300	27
GABPA	27
HES2	26
SREBF1	26
ELF5	26
E2F2	26
HIC1	25
KLF11	25
FIGLA	25
ILF3	25
SP5	25
UNCX	25
CREB3	25
MAX	24
ZNF324	24
ZSCAN30	24
ZNF415	24
ZNF454	24
BMAL1	23
PLAGL2	23
TCF7	23
ZBTB49	23
ZNF30	23
ZNF37A	23
ZNF479	23
MAFA	23
E2F7	22
RUNX3	22
SFPQ	22
ETV3	21
MYC	21
SP4	21
FOXN2	21
TCFL5	21
PAX9	21
RERE	20
TCF7L1	20
ZNF778	20
EBF3	20
PAX6	20
ELF2	20
MLX	19
TP53	19
NR2C2	19
SP7	19
TAF1	19
FLI1	19
RXRG	18
ZNF823	18
NHLH2	18
KLF14	18
ZNF614	18
ATF6B	18
ATF3	18
SOHLH2	17
ZNF670	17
EGR4	17
ZBTB10	17
ZNF501	17
SP8	17
ELK1	17
HES5	16
ZNF232	16
ZNF213	16
DEAF1	16
ZNF3	16
OVOL1	16
ZNF142	15
TFEB	15
ZNF394	15
ZNF729	15
DIDO1	15
ZNF799	14
NFIX	14
PAX2	14
ZBTB37	14
GTF2IRD1	14
ZBED1	14
ZBTB6	14
ELF4	14
FEV	13
KLF9	13
ELK3	13
YY1	13
GABPB1	13
ZNF423	12
PLAG1	12
EHF	12
ZBTB5	12
ZNF343	12
ZNF679	11
ZBED2	11
FOXN4	11
CREM	11
ETS2	11
ZNF548	11
ZFP14	11
ARID4B	10
CLOCK	10
MNT	10
SATB2	10
USF2	10
ZBTB7C	10
ESR2	10
MAF	10
ETS1	10
FOXO3	10
ZNF383	10
ZNF610	10
PAX1	10
NRF1	10
YBX1	10
IRX5	10
E2F6	9
PKNOX1	9
ZNF684	9
ZNF557	9
ZNF672	9
KLF7	9
THAP7	9
YY2	9
ETV5	9
MGA	8
MLXIPL	8
RB1	8
ELK4	8
GMEB1	8
USF1	8
ZSCAN10	7
ATF1	7
NFYB	7
BHLHE40	7
MXI1	6
ZXDC	6
ZFX	6
NKX2-3	6
FOS	6
FOSB	6
JUN	6
JUNB	6
JUND	6
FOXL2	6
ZNF138	5
ATF2	5
ATF7	5
FOSL1	5
ERF	5
ETV2	5
ZFP57	4
ZNF76	4
ZNF594	4
CDX2	4
ZFP64	4
NFYA	4
PAX8	4
ASCL2	4
SP9	3
FOSL2	3
JDP2	3
ATF4	3
ZNF417	3
ZNF777	3
BHLHE41	3
CNOT3	3
ATF6	2
BATF3	2
CREB5	2
CARF	2
BCLAF1	2
ARNT2	2
IRX1	2
DMTF1	2
ZNF596	1
MLLT10	1
ZNF764	1
SETDB1	1
KLF16	1
ZNF329	1
NFYC	1
PROX1	1
RXRA	1
FOXR1	1
ZNF704	1
