# Supplementary material for: EHMN2026®T: A License-Aware AI-QSP Integration Framework Linking EHMN2026® with TRANSFAC®, TRANSPATH® and HumanPSD™ for Diagnostic-Metabolite Interpretation
Source: Metabolites. 2026 Jul 4;16(7):469. doi: 10.3390/metabo16070469 (PMC13413855; doi:10.3390/metabo16070469)
Supplement: Supplementary file 1 [file metabolites-16-00469-s001.zip › Table_S3_aggregate_diagnostic_category_coverage.csv]

Clinical category	Genes covered	Total genes	Coverage (%)	Total TF edges	Mean TFs per covered gene
Lysosomal storage disease	8	12	66.7	1491	186.4
Inborn error fatty acid oxidation	9	12	75.0	1669	185.4
Inborn error organic acids	9	10	90.0	1392	154.7
Urea cycle disorder	3	6	50.0	509	169.7
Aminoacidopathy	6	11	54.5	976	162.7
Porphyria / heme	5	8	62.5	900	180.0
Cancer oncometabolite	7	7	100.0	1377	196.7
Lipid / cardiovascular	7	10	70.0	1133	161.9
Carbohydrate / glycogen	7	17	41.2	1139	162.7
Steroidogenesis (CAH)	5	6	83.3	633	126.6
Purine / pyrimidine	1	4	25.0	96	96.0
Creatine / renal	2	3	66.7	412	206.0
