# Supplementary material for: EHMN2026®T: A License-Aware AI-QSP Integration Framework Linking EHMN2026® with TRANSFAC®, TRANSPATH® and HumanPSD™ for Diagnostic-Metabolite Interpretation
Source: Metabolites. 2026 Jul 4;16(7):469. doi: 10.3390/metabo16070469 (PMC13413855; doi:10.3390/metabo16070469)
Supplement: Supplementary file 1 [file metabolites-16-00469-s001.zip › Table_S4_non_proprietary_diagnostic_metabolite_gene_panel_covered_genes.csv]

Gene symbol	Ensembl gene ID	Distinct predicted TF regulators	Predicted promoter binding sites	Mapped PWMs	Diagnostic role / biomarker context
GAA	ENSG00000171298	247	1701	529	Acid alpha-glucosidase (Pompe disease; glucose tetrasaccharide Glc4)
IDH1	ENSG00000138413	239	888	434	Isocitrate dehydrogenase 1 (2-HG oncometabolite in glioma/AML)
NPC1	ENSG00000141458	238	934	438	Niemann-Pick C1 (cholestane-triol, oxysterols)
ARSA	ENSG00000100299	236	1445	455	Arylsulfatase A (MLD; sulfatide)
SMPD1	ENSG00000166311	233	1036	433	Acid sphingomyelinase (ASMD/Niemann-Pick A/B; sphingomyelin, LysoSM)
ABCA1	ENSG00000165029	232	998	420	ABCA1 cholesterol efflux (Tangier disease)
PC	ENSG00000173599	231	994	468	Pyruvate carboxylase (lactate, alanine; PC deficiency)
HK2	ENSG00000159399	230	1203	456	Hexokinase 2
AKR1D1	ENSG00000122787	227	838	503	Delta-4-3-oxosteroid 5-beta reductase (bile acid)
MTTP	ENSG00000138823	222	767	423	MTP (abetalipoproteinemia)
SDHA	ENSG00000073578	220	854	394	Succinate DH A (paraganglioma; succinate)
ACADSB	ENSG00000196177	219	882	433	Short/branched-chain acyl-CoA DH
OTC	ENSG00000036473	219	885	436	Ornithine transcarbamylase (OTCD; orotic acid biomarker)
PCCA	ENSG00000175198	217	792	421	Propionyl-CoA carboxylase (PA; propionic acid, C3 acylcarnitine)
SLC6A8	ENSG00000130821	217	1263	395	Creatine transporter (CTD; creatine/creatinine)
PDHA1	ENSG00000131828	216	896	454	Pyruvate DH E1-alpha (lactate; PDH deficiency)
INSR	ENSG00000171105	215	999	428	Insulin receptor
ALAS1	ENSG00000023330	215	827	402	ALA synthase 1
MDH2	ENSG00000146701	214	899	449	Malate dehydrogenase 2
SLC25A20	ENSG00000178537	213	684	366	Carnitine-acylcarnitine translocase (CACT)
ABCG8	ENSG00000143921	209	837	377	Sterol efflux (sitosterolemia)
MMAB	ENSG00000139428	208	794	366	MMA cofactor assembly
ACO2	ENSG00000100412	208	916	410	Aconitase 2
IDH2	ENSG00000182054	207	805	362	Isocitrate dehydrogenase 2 (2-HG oncometabolite)
MTRR	ENSG00000124275	204	1121	381	Methionine synthase reductase
GLA	ENSG00000102393	201	847	355	Alpha-galactosidase A (Fabry; globotriaosylceramide Gb3, lyso-Gb3)
SDHB	ENSG00000117118	201	666	365	Succinate DH B (paraganglioma; succinate)
PDHB	ENSG00000168291	200	750	341	Pyruvate DH E1-beta
ETFDH	ENSG00000171503	199	699	354	Electron transfer flavoprotein DH (MADD/GA-II)
NAGS	ENSG00000161653	198	904	376	N-acetylglutamate synthase (urea cycle)
CPOX	ENSG00000080819	198	695	374	Coproporphyrinogen oxidase (HCP; coproporphyrins)
ACADS	ENSG00000122971	196	730	361	SCAD (short-chain acyl-CoA DH; C4 acylcarnitine)
CPT2	ENSG00000157184	196	721	452	Carnitine palmitoyltransferase 2 (CPT2; long-chain acylcarnitines)
PTS	ENSG00000150787	196	653	336	6-Pyruvoyltetrahydropterin synthase (BH4)
GATM	ENSG00000171766	195	690	324	Glycine amidinotransferase (creatine biosynthesis; creatinine)
HADHA	ENSG00000084754	194	745	332	LCHAD (long-chain 3-hydroxyacyl-CoA DH; C16-OH)
FECH	ENSG00000066926	194	660	337	Ferrochelatase (EPP; protoporphyrin IX)
BCKDHA	ENSG00000248098	191	803	354	Branched-chain amino acid catabolism (MSUD; leucine/isoleucine/valine)
BCKDHB	ENSG00000083123	189	585	342	Branched-chain amino acid catabolism (MSUD)
SDHD	ENSG00000204370	185	659	387	Succinate DH D (paraganglioma; succinate)
MMUT	ENSG00000146085	184	595	355	Methylmalonyl-CoA mutase (MMA; methylmalonic acid biomarker)
LCAT	ENSG00000213398	184	787	319	Lecithin-cholesterol acyltransferase (HDL)
ACADM	ENSG00000117054	180	511	302	MCAD (medium-chain acyl-CoA DH; C8 acylcarnitine, SIDS-linked)
SDHC	ENSG00000143252	178	583	309	Succinate DH C (paraganglioma; succinate)
TPO	ENSG00000115705	177	486	285	Thyroid peroxidase (hypothyroidism; T4)
ABCG5	ENSG00000138075	176	550	278	Sterol efflux (sitosterolemia; plant sterols)
CS	ENSG00000062485	175	598	328	Citrate synthase
HADHB	ENSG00000138029	166	498	279	Trifunctional protein beta
CBS	ENSG00000160200	166	579	278	Cystathionine beta-synthase (homocystinuria; homocysteine biomarker)
OGDH	ENSG00000105953	166	612	345	Oxoglutarate dehydrogenase
GCDH	ENSG00000105607	162	449	270	Glutaryl-CoA dehydrogenase (GA-I; glutaric acid, C5DC)
CYP21A2	ENSG00000231852	155	448	258	21-hydroxylase (classic CAH; 17-OHP biomarker)
PPOX	ENSG00000143224	154	442	254	Protoporphyrinogen oxidase (VP; protoporphyrins)
FH	ENSG00000091483	147	353	227	Fumarate hydratase (HLRCC; fumarate accumulation)
CYP11A1	ENSG00000140459	147	464	240	Side-chain cleavage
HEXB	ENSG00000049860	145	347	223	Beta-hexosaminidase B (Sandhoff)
PCCB	ENSG00000114054	144	357	222	Propionyl-CoA carboxylase (PA)
CYP27A1	ENSG00000135929	144	381	226	Sterol 27-hydroxylase (CTX; cholestanol biomarker)
UGT1A1	ENSG00000241635	143	369	225	UGT1A1 (Crigler-Najjar, Gilbert; bilirubin)
CYP11B1	ENSG00000160882	141	314	200	11-beta-hydroxylase (CAH)
SUOX	ENSG00000139531	141	363	208	Sulfite oxidase
ALAS2	ENSG00000158578	139	395	212	ALA synthase 2 (X-linked sideroblastic anemia)
MCCC1	ENSG00000078070	135	706	207	3-Methylcrotonyl-CoA carboxylase (3-MCC; C5-OH acylcarnitine)
IVD	ENSG00000128928	128	290	200	Isovaleryl-CoA dehydrogenase (IVA; C5 acylcarnitine biomarker)
HPD	ENSG00000158104	119	257	176	4-Hydroxyphenylpyruvate dioxygenase (tyrosinaemia III)
CYP17A1	ENSG00000148795	119	251	159	17-alpha-hydroxylase
G6PC1	ENSG00000131482	118	235	160	Glucose-6-phosphatase (GSD I; glucose, lactate)
HEXA	ENSG00000213614	115	308	238	Beta-hexosaminidase A (Tay-Sachs; GM2 ganglioside)
HMGCL	ENSG00000117305	114	534	201	HMG-CoA lyase (3-hydroxy-3-methylglutaric aciduria)
TAT	ENSG00000198650	107	219	140	Tyrosine aminotransferase (tyrosinaemia II)
CPT1A	ENSG00000110090	106	252	170	Carnitine palmitoyltransferase 1A (CPT1; C0/C16 ratio)
MCCC2	ENSG00000131844	100	225	141	3-Methylcrotonyl-CoA carboxylase (3-MCC)
XDH	ENSG00000158125	96	224	133	Xanthine dehydrogenase (xanthinuria; uric acid)
CPS1	ENSG00000021826	92	167	122	Carbamoyl phosphate synthase I (urea cycle)
HK1	ENSG00000156515	77	149	98	Hexokinase 1 (glucose phosphorylation)
GALC	ENSG00000054983	76	130	101	Galactosylceramidase (Krabbe; psychosine)
HSD3B2	ENSG00000203859	71	139	96	3-beta-HSD
ALDOB	ENSG00000136872	67	100	82	Aldolase B (hereditary fructose intolerance)
HMGCR	ENSG00000113161	62	115	86	HMG-CoA reductase (cholesterol; statin target)
CYP7A1	ENSG00000167910	48	67	54	Cholesterol 7-alpha-hydroxylase (bile acid synthesis)
